# Supplementary material for: Cross-species comparisons in a unified medium suggest broadly stable glycosome-linked enzyme levels under nutrient and oxygen variation
Source: Front Parasitol. 2026 Jun 15;5:1823935. doi: 10.3389/fpara.2026.1823935 (PMC13311094; doi:10.3389/fpara.2026.1823935)
Supplement: Supplementary file 4 [file Table1.xlsx]

## Sheet: Sheet1
Table S1. Statistical analysis of normalized immunoblot signals from culture days 2, 3, and 6 relative to that of culture day 1 (nutrient replete) of a six-day culture, for each medium starting glucose condition (Standard [Std]: 2 g/L, Low: 0.4 g/L and No: 0 g/L). One-way analysis of variance with subsequent application of Dunnett's multiple comparison test was utilized and p-values are reported.…
Species	N	Protein	Glucose	Days (p-Value)				Species	N	Protein	Glucose	Days (p-Value)
				1	2	3	6					1	2	3	6
Trypanosoma brucei	3	Aldolase	Std	Ctl	0.5839	0.8894	0.9906	Trypanosoma cruzi	3	Aldolase	Std	Ctl	0.8967	0.3376	0.0549
	3		Low	Ctl	0.6051	0.2949	0.223		3		Low	Ctl	0.9345	0.596	0.9982
	3		No	Ctl	0.923	0.654	0.3188		3		No	Ctl	0.8922	0.6601	0.4168
	3	Enolase	Std	Ctl	0.5549	0.103	0.0213		3	Enolase	Std	Ctl	0.9453	0.4734	0.0733
	3		Low	Ctl	0.9975	0.9925	0.13		3		Low	Ctl	0.9779	0.6313	0.6477
	3		No	Ctl	0.9807	0.9632	0.8837		3		No	Ctl	0.9957	1	0.9539
	3	PFK	Std	Ctl	0.997	1	0.9842		0	PFK	Std	Ctl	---	---	---
	3		Low	Ctl	0.9662	0.6745	0.9365		0		Low	Ctl	---	---	---
	3		No	Ctl	0.9022	0.9709	0.9725		0		No	Ctl	---	---	---
	3	GAPDH	Std	Ctl	0.8807	0.4086	0.3044		3	GAPDH	Std	Ctl	0.342	0.6416	0.6003
	3		Low	Ctl	0.5287	0.5271	0.3987		3		Low	Ctl	0.8055	0.6918	0.4644
	3		No	Ctl	1	0.9518	0.7726		3		No	Ctl	1	0.8215	0.1285
	2	TIM	Std	Ctl	0.868	0.8617	0.9931		2	TIM	Std	Ctl	0.6576	0.9477	0.7386
	2		Low	Ctl	0.7876	0.699	0.8131		2		Low	Ctl	0.9954	0.9869	0.9827
	2		No	Ctl	0.9399	0.8779	0.8301		2		No	Ctl	0.361	0.1794	0.4895
	3	G6PD	Std	Ctl	0.4952	0.8685	0.8963		2	G6PD	Std	Ctl	0.259	0.9888	0.459
	3		Low	Ctl	0.9931	0.4439	0.0615		2		Low	Ctl	0.9912	0.4236	0.655
	3		No	Ctl	0.7129	0.9812	0.2605		2		No	Ctl	0.4008	0.6997	0.3522
	3	FBPase	Std	Ctl	0.9335	0.9268	0.4293		0	FBPase	Std	Ctl	---	---	---
	3		Low	Ctl	1	0.9973	0.9999		0		Low	Ctl	---	---	---
	3		No	Ctl	0.9832	0.9542	0.991		0		No	Ctl	---	---	---
Leptomonas pyrrhocoris	3	Aldolase	Std	Ctl	0.7579	0.4765	0.2822	Leptomonas seymouri	3	Aldolase	Std	Ctl	0.8532	0.9798	0.6593
	3		Low	Ctl	0.9542	0.9485	0.1182		3		Low	Ctl	0.4381	0.9889	0.9949
	3		No	Ctl	0.6084	0.8375	0.9905		3		No	Ctl	0.9994	0.9856	0.545
	3	Enolase	Std	Ctl	0.9964	0.9952	0.5652		3	Enolase	Std	Ctl	1	0.9469	0.569
	3		Low	Ctl	0.9932	0.6325	0.0946		3		Low	Ctl	0.9843	0.9637	0.3118
	3		No	Ctl	0.9866	0.9962	0.995		3		No	Ctl	0.9695	0.9978	0.858
	0	PFK	Std	Ctl	---	---	---		0	PFK	Std	Ctl	---	---	---
	0		Low	Ctl	---	---	---		0		Low	Ctl	---	---	---
	0		No	Ctl	---	---	---		0		No	Ctl	---	---	---
	3	GAPDH	Std	Ctl	0.7936	0.9094	0.1433		3	GAPDH	Std	Ctl	0.8975	0.6743	0.8915
	3		Low	Ctl	0.9269	0.9993	0.1843		3		Low	Ctl	0.2241	0.017	0.0552
	3		No	Ctl	0.9293	0.8176	0.6002		3		No	Ctl	0.9632	0.6814	0.3903
	3	TIM	Std	Ctl	0.4061	0.1215	0.1182		2	TIM	Std	Ctl	0.8688	0.8395	0.8482
	3		Low	Ctl	0.9523	0.4361	0.9796		2		Low	Ctl	0.9999	1	0.9067
	3		No	Ctl	0.7241	0.8308	0.6851		2		No	Ctl	0.9999	0.9993	0.9313
	0	G6PD	Std	Ctl	---	---	---		2	G6PD	Std	Ctl	0.7775	0.3036	0.132
	0		Low	Ctl	---	---	---		2		Low	Ctl	0.8631	0.36	0.9779
	0		No	Ctl	---	---	---		2		No	Ctl	0.955	0.9482	0.2444
	2	FBPase	Std	Ctl	0.3758	0.399	0.1243		3	FBPase	Std	Ctl	0.5736	0.1994	0.1409
	2		Low	Ctl	0.3233	0.2806	0.0441		3		Low	Ctl	0.534	0.2849	0.6653
	2		No	Ctl	0.9982	0.5837	0.4548		3		No	Ctl	0.6659	0.2957	0.4246
Leishmania tarentolae	2	Aldolase	Std	Ctl	0.6242	0.3477	0.8332	Vickermania ingenoplastis	3	Aldolase	Std	Ctl	0.6762	0.9954	0.9963
	2		Low	Ctl	0.9881	0.9591	0.5559		3		Low	Ctl	0.9724	0.856	0.9208
	2		No	Ctl	0.9617	0.9853	0.9002		3		No	Ctl	0.9871	0.7544	0.6248
	2	Enolase	Std	Ctl	0.2107	0.471	0.4846		3	Enolase	Std	Ctl	0.9627	0.7505	0.9979
	2		Low	Ctl	0.5377	0.7022	0.2438		3		Low	Ctl	1	0.9356	0.9977
	2		No	Ctl	0.8334	0.4927	0.2961		3		No	Ctl	0.7117	0.4271	0.2673
	0	PFK	Std	Ctl	---	---	---		2	PFK	Std	Ctl	0.4191	0.4304	0.9269
	0		Low	Ctl	---	---	---		2		Low	Ctl	0.3992	0.7519	0.7113
	0		No	Ctl	---	---	---		2		No	Ctl	0.9995	0.4108	0.942
	2	GAPDH	Std	Ctl	0.6926	0.8733	0.3464		3	GAPDH	Std	Ctl	1	0.9846	0.8784
	2		Low	Ctl	0.9499	0.9341	0.9065		3		Low	Ctl	0.9703	0.6506	0.9931
	2		No	Ctl	0.998	0.6771	0.057		3		No	Ctl	0.9945	0.8906	0.9775
	2	TIM	Std	Ctl	0.6238	0.7117	0.5312		3	TIM	Std	Ctl	0.477	0.112	0.4924
	2		Low	Ctl	0.9887	0.9289	0.9887		3		Low	Ctl	0.3746	0.1086	0.6941
	2		No	Ctl	0.9948	0.9379	0.5387		3		No	Ctl	0.8492	0.5568	0.9948
	3	G6PD	Std	Ctl	0.0076	0.0068	0.0071		3	G6PD	Std	Ctl	0.2234	0.1181	0.5071
	3		Low	Ctl	0.0162	0.0172	0.0207		3		Low	Ctl	0.9612	0.9977	0.9993
	3		No	Ctl	0.0083	0.0062	0.0069		3		No	Ctl	0.9998	1	0.9898
	2	FBPase	Std	Ctl	0.9811	0.8687	0.887		2	FBPase	Std	Ctl	0.4517	0.3642	0.1844
	2		Low	Ctl	0.6617	0.3677	0.0692		2		Low	Ctl	0.7489	0.2976	0.0628
	2		No	Ctl	0.182	0.4996	0.5004		2		No	Ctl	0.5109	0.5616	0.1432
